# Supplementary material for: Comparative Effects between Oral Lactoferrin and Ferrous Sulfate Supplementation on Iron-Deficiency Anemia: A Comprehensive Review and Meta-Analysis of Clinical Trials
Source: Nutrients. 2022 Jan 27;14(3):543. doi: 10.3390/nu14030543 (PMC8838920; doi:10.3390/nu14030543)
Supplement: Supplementary file 1 [file nutrients-14-00543-s001.zip]

Archive with 1 entries (1 files):
- nutrients-1543765-supplementary.pdf
